# Supplementary material for: Microbiome of Citrullus colocynthis (L.) Schrad. Reveals a Potential Association with Non-Photosynthetic Cyanobacteria
Source: Microorganisms. 2022 Oct 21;10(10):2083. doi: 10.3390/microorganisms10102083 (PMC9607294; doi:10.3390/microorganisms10102083)
Supplement: Supplementary file 1 [file microorganisms-10-02083-s001.zip]

Archive with 3 entries (3 files):
- Supplementary Figures S1 to S3.pdf
- Supplementary_TableS1_OTUs_generated_from_root_soil_leaf_samples..xlsx
- Supplementary_TableS2_Elemental_composition_of_soil_samples.xlsx
